# Supplementary material for: A Matrilineal Study on the Origin and Genetic Relations of the Ecuadorian Pillareño Creole Pig Population through D-Loop Mitochondrial DNA Analysis
Source: Animals (Basel). 2021 Nov 20;11(11):3322. doi: 10.3390/ani11113322 (PMC8614550; doi:10.3390/ani11113322)
Supplement: Supplementary file 1 [file animals-11-03322-s001.zip]

Archive with 1 entries (1 files):
- animals-1411492-supplementary.xlsx
