# Supplementary material for: A Matrilineal Study on the Origin and Genetic Relations of the Ecuadorian Pillareño Creole Pig Population through D-Loop Mitochondrial DNA Analysis
Source: Animals (Basel). 2021 Nov 20;11(11):3322. doi: 10.3390/ani11113322 (PMC8614550; doi:10.3390/ani11113322)
Supplement: Supplementary file 1 [file animals-11-03322-s001.zip › animals-1411492-supplementary.xlsx]

## Sheet: Hoja1
Table S1. acces number	specie
AY884610	Sus_scrofa_china
AY884627	Sus_scrofa_china
AY884639	Sus_scrofa_china
AY884640	Sus_scrofa_china
AY884641	Sus_scrofa_china
AY884642	Sus_scrofa_china
AY884683	Sus_scrofa_china
AY884684	Sus_scrofa_china
AY884685	Sus_scrofa_china
AY884707	Sus_scrofa_china
AY884609	Sus_scrofa__indonesia
AY884611	Sus_scrofa__indonesia
AY884614	Sus_scrofa__indonesia
AY884625	Sus_scrofa__indonesia
AY884644	Sus_scrofa__indonesia
AY884645	Sus_scrofa__indonesia
AY884648	Sus_scrofa__indonesia
AY884650	Sus_celebensis_indonesia
AY884624	Sus_celebensis_indonesia
AY884651	Sus_celebensis_indonesia
AY884652	Sus_celebensis_indonesia
AY884653	Sus_celebensis_indonesia
AY884654	Sus_celebensis_indonesia
AY884655	Sus_celebensis_indonesia
AY884656	Sus_celebensis_indonesia
AY884615	Sus_scrofa__papuanewvaguinea
AY884637	Sus_scrofa__papuanewvaguinea
AY884673	S_papuensis_vanuatu
AY884702	S_papuensis_vanuatu
AY884704	S_papuensis_vanuatu
AY884626	Sus_scrofa__Germany
AY884664	Sus_scrofa__Germany
AY884665	Sus_scrofa__Germany
AY884666	Sus_scrofa__Germany
AY884628	Sus_scrofa__Italy
AY884668	Sus_scrofa__Italy
AY884669	Sus_scrofa__Italy
AY884682	Sus_scrofa__Italy
AY884690	Sus_scrofa__Italy
AY884716	Sus_scrofa__Italy
AY884717	Sus_scrofa__Italy
AY884718	Sus_scrofa__Italy
AY884719	Sus_scrofa__Italy
AY884632	Sus_scrofa__Malasia
AY884646	Sus_scrofa__Malasia
AY884676	Sus_scrofa__Malasia
AY884699	Sus_scrofa__Malasia
AY884700	Sus_barbatus
AY884633	Sus_scrofa__France
AY884667	Sus_scrofa__France
AY884681	Sus_scrofa__France
AY884728	Sus_scrofa__France
AY884729	Sus_scrofa__France
AY232842	Sus_scrofa__Iberic
AY232843	Sus_scrofa__Iberic
AY232844	Sus_scrofa__Iberic
AY232845	Sus_scrofa__Iberic
AY232846	Sus_scrofa__Iberic
AY232847	Sus_scrofa__Iberic
AY232848	Sus_scrofa__Iberic
AY232849	Sus_scrofa__Iberic
AY232850	Sus_scrofa__Iberic
AY232851	Sus_scrofa__Iberic
AY232852	Sus_scrofa__Iberic
AY232853	Sus_scrofa__Iberic
AY232854	Sus_scrofa__Iberic
AY232855	Sus_scrofa__Iberic
AY232856	Sus_scrofa__Iberic
AY232857	Sus_scrofa__Iberic
AY232858	Sus_scrofa__Iberic
AY232859	Sus_scrofa__Iberic
AY232860	Sus_scrofa__Iberic
AY232861	Sus_scrofa__Iberic
AY232862	Sus_scrofa__Iberic
AY232863	Sus_scrofa__Iberic
AY232864	Sus_scrofa__Iberic
AY232865	Sus_scrofa__Iberic
AY232866	Sus_scrofa__Iberic
AY232867	Sus_scrofa__Iberic
AY232868	Sus_scrofa__spanishwild
AY232869	Sus_scrofa__spanishwild
AY232870	Sus_scrofa__spanishwild
AY232871	Sus_scrofa__spanishwild
AY232872	Sus_scrofa__spanishwild
AY232873	Sus_scrofa__spanishwild
AY232874	Sus_scrofa__spanishwild
AY232875	Sus_scrofa__Duroc
AY232876	Sus_scrofa__Duroc
AY232877	Sus_scrofa__Duroc
AY232878	Sus_scrofa__Duroc
AY232879	Sus_scrofa__Duroc
AY232880	Sus_scrofa__Duroc
AY232881	Sus_scrofa__Duroc
AY232882	Sus_scrofa_Large_White
AY232883	Sus_scrofa_Large_White
AY232884	Sus_scrofa_Large_White
AY232885	Sus_scrofa_Large_White
AY232886	Sus_scrofa_Pietrain
AY232887	Sus_scrofa_Pietrain
AY232890	Sus_scrofa_black_jabugo
